# Supplementary material for: Optimizing a Whole-Genome Sequencing Data Processing Pipeline for Precision Surveillance of Health Care-Associated Infections
Source: Microorganisms. 2019 Sep 24;7(10):388. doi: 10.3390/microorganisms7100388 (PMC6843764; doi:10.3390/microorganisms7100388)
Supplement: Supplementary file 1 [file microorganisms-07-00388-s001.zip]

Archive with 3 entries (3 files):
- SupplementaryBoxes.docx
- SupplementaryFigureS1.docx
- SupplementaryTables.xlsx
