# Supplementary material for: Optimizing a Whole-Genome Sequencing Data Processing Pipeline for Precision Surveillance of Health Care-Associated Infections
Source: Microorganisms. 2019 Sep 24;7(10):388. doi: 10.3390/microorganisms7100388 (PMC6843764; doi:10.3390/microorganisms7100388)
Supplement: Supplementary file 1 [file microorganisms-07-00388-s001.zip › SupplementaryTables.xlsx]

## Sheet: SupplTables
Optimizing a Whole-Genome Sequencing Data Processing Pipeline for Precision Surveillance of Healthcare-Associated Infections
Supplementary Table 1. Clinical demographics of 147 Acinetobacter clinical isolates.
Supplementary Table 2. Summary of whole-genome sequencing and its bioinformatics analysis results of 147 Acinetobacter clinical isolates.
Supplementary Table 3. Clinical demographics and whole-genome sequencing results of 11 vancomycin-resistant enterococci isolates.

## Sheet: AcinetobacterDemo
Supplementary Table 1. Clinical demographics of 147 Acinetobacter clinical isolates.
Sample ID	Patient ID	Date of Collection	Ward	Source of Collection
M160037	P01	2016-11-03	I	BAL
M160040		2016-11-02	I	TA
M160116	P02	2016-11-11	H	SPUTUM
M160251		2016-10-10	H	SPUTUM
M160252		2016-10-22	H	SPUTUM
M160120	P03	2016-11-08	J	WDEEP
M160136	P04	2016-11-13	A	BLOOD
M160158		2016-11-15	A	BLOOD
M160176		2016-11-18	A	SPUTUM
M160236		2016-11-22	A	TISSUE
M160137	P05	2016-11-13	A	BLOOD
M160147		2016-11-13	A	SPUTUM
M160169		2016-11-16	A	TA
M160209		2016-11-19	A	BLOOD
M160450		2016-12-12	A	BAL
M170040		2017-01-10	A	CATHS
M170060		2017-01-15	A	CATHS
M170102		2017-01-23	A	CORN
M170125		2017-01-30	A	TA
M170130		2017-01-29	A	CATHS
M160167	P06	2016-11-16	A	TA
M160180		2016-11-18	A	BAL
M160182		2016-11-18	A	BAL
M160210	P10	2016-11-19	E	TA
M160171	P11	2016-11-16	A	BLOOD
M160214		2016-11-22	A	BLOOD
M160461		2016-12-13	A	CORNO
M160637		2016-12-31	A	BLOOD
M170003		2017-01-02	A	BLOOD
M170014		2017-01-04	A	QBIOP
M170039		2017-01-09	A	TA
M170042		2017-01-10	A	QBIOP
M170090		2017-01-21	A	TA
M170101		2017-01-27	A	WDSUP
M170140		2017-01-31	A	TA
M170169		2017-02-08	A	QBIOP
M170171		2017-02-08	A	TA
M170175		2017-02-09	A	WDSUP
M170211		2017-02-18	A	WDSUP
M170212		2017-02-18	A	WDSUP
M170213		2017-02-18	A	WDSUP
M170233		2017-02-22	A	CATHI
M170245		2017-02-25	A	BLOOD
M170260		2017-03-01	A	WDSUP
M170261		2017-03-01	A	WDSUP
M170281		2017-03-06	A	BAL
M170292		2017-03-09	A	BLOOD
M170293		2017-03-09	A	BLOOD
M170301		2017-03-12	A	BLOOD
M170360		2017-03-26	A	TA
M170543		2017-05-10	A	WDOR
M170560		2017-05-10	A	WDOR
M170677		2017-06-11	A	TA
M170703		2017-06-17	A	TA
M170711		2017-06-18	A	BLOOD
M170824		2017-07-19	A	TISSUE
M170839		2017-07-20	A	BAL
M170917		2017-08-18	A	TA
M170924		2017-08-22	A	TA
M170946		2017-08-28	A	TA
M170987		2017-09-04	A	TA
M171038		2017-09-15	A	TA
M171040		2017-09-14	A	TA
M171081		2017-09-22	A	TA
M171213		2017-10-26	A	SPUTUM
M171241		2017-10-31	A	TA
M171425		2017-12-21	A	CORNO
M171431		2017-12-22	A	SUPRA
M180041		2018-01-09	A	SPUTUM
M180153		2018-01-23	A	TA
M180231		2018-02-10	A	BLOOD
M180276		2018-02-18	A	TA
M180365		2018-03-06	A	TA
M160272	P12	2016-11-28	I	SPUTUM
M160292	P13	2016-12-01	A	CATHI
M160303		2016-11-30	A	RORAC
M160347		2016-12-04	A	CATHS
M160367		2016-12-04	A	CATHS
M160325	P14	2016-12-05	A	BLOOD
M160334		2016-12-04	A	BLOOD
M160336		2016-12-04	A	SPUTUM
M160433		2016-12-12	A	BAL
M170050		2017-01-11	A	SPUTUM
M170110		2017-01-27	A	SPUTUM
M170139		2017-01-31	A	TA
M170158		2017-02-04	A	TA
M170176		2017-02-09	A	SPUTUM
M170232		2017-02-22	A	TA
M170266		2017-03-02	A	BAL
M170513		2017-05-03	D	RORAC
M170516		2017-05-03	D	RORAC
M160380	P17	2016-12-07	L	TA
M160435	P18	2016-12-07	M	RORAC
M170069	P19	2017-01-18	C	RORAC
M170093		2017-01-23	C	TA
M170353	P20	2017-03-24	J	WDEEP
M170377	P21	2017-03-30	K	TA
M170765	P24	2017-07-08	A	BLOOD
M170778		2017-07-06	A	TA
M170795		2017-07-12	A	BLOOD
M170830	P25	2017-07-20	A	SPUTUM
M170847		2017-07-24	A	SPUTUM
M170879	P26	2017-08-04	A	RORAC
M170909	P27	2017-08-15	F	WDSUP
M171061		2017-09-20	F	CATHU
M171215		2017-10-26	B	CATHI
M171228		2017-10-27	B	ULCER
M171373		2017-12-09	B	CATHI
M171434		2017-12-24	B	BAL
M171310		2017-11-18	F	CATHI
M180217		2018-02-06	F	CATHI
M180278		2018-02-19	F	CATHS
M180317		2018-02-27	F	CATHS
M170918	P28	2017-08-20	N	SPUTUM
M170945	P29	2017-08-27	A	TA
M170947		2017-08-28	A	RORAC
M170948		2017-08-28	A	RORAC
M170960		2017-08-29	A	TA
M170985		2017-09-03	A	TA
M171030		2017-09-13	A	WDEEP
M171167	P30	2017-10-15	F	CATHI
M171239		2017-10-30	F	TA
M171216	P32	2017-10-26	A	RORAC
M171232		2017-10-30	A	WDSUP
M171233		2017-10-30	A	WDSUP
M171301		2017-11-16	A	TA
M171407	P34	2017-12-17	A	TA
M171436		2017-12-24	A	SPUTUM
M180061		2018-01-11	F	TA
M180064		2018-01-12	F	CATHS
M180159		2018-01-24	F	TA
M180200		2018-02-02	F	BONE
M180242		2018-02-12	F	TA
M180585	P36	2018-04-21	F	SPUTUM
M180761	P37	2018-05-22	G	ROREC
M180881	P38	2018-06-14	E	ULCER
M181025	P39	2018-07-12	H	TA
M181047		2018-07-15	H	SPUTUM
M181168		2018-08-07	H	TA
M181576		2018-10-16	H	TA
M181159	P40	2018-08-04	H	SPUTUM
M181461	P41	2018-09-26	J	WDSUP
M181476	P42	2018-09-27	O	TA
M181521	P43	2018-10-05	F	BAL
M181539		2018-10-08	F	BAL
M181533	P44	2018-10-09	C	TA
M170981	Env	2017-09-08
Note: BAL: bronchoalveolar lavage; CATHI: indwelling catheter; CATHS: straight catheter; CATHU: unspecified urine catheter; CORNO: corneal ulcer; QBIOP: quantitative biopsy; RORAC: rule out resistant A. baumannii infection; ROREC: rule out resistant E. coli infection; SUPRA: suprapubic urine; TA: tracheal aspirate; WDEEP: deep wound; WDOR: wound from operation room; WDSUP: superficial wound; Env:…

## Sheet: AcinetobacterWGS
Supplementary Table 2. Summary of whole-genome sequencing and its bioinformatics analysis results of 147 Acinetobacter clinical isolates.
Sample	Paired-end Reads	Contig Size (bp)	After Cleaning	Classified Percentage (%)	Note	MLST after de novo assembly								MLST by SRST2
						ST	cpn60	fusA	gltA	pyrG	recA	rplB	rpoB	ST	cpn60	fusA	gltA	pyrG	recA	rplB	rpoB	Mismatch	Uncertainty	Depth
M160037	2430695	3878274		21.8	A. nosocomialis	359	20	24	26	14	26	16	47	F
M160040	3283573	3939097		14.1	A. nosocomialis	359	20	24	26	14	26	16	47	F
M160116	1849691	4068330		90.95		2	2	2	2	2	2	2	2	2	2	2	2	2	2	2	2			84.2899
M160120	1885316	3885387		12.1	A. nosocomialis	71	20	26	26	14	26	16	25	F
M160136	1325869	3827837		83.2		229	3	3	51	2	28	1	3	229	3	3	51	2	28	1	3			45.3339
M160137	3283442	3836644		91.65		229	3	3	51	2	28	1	3	229	3	3	51	2	28	1	3			156.803
M160147	2158412	3864007		82.5		229	3	3	51	2	28	1	3	229	3	3	51	2	28	1	3			82.3664
M160158	1818453	4536354	3811056	77.7	mix-up	229	3	3	51	2	28	1	3	229	3	3	51	2	28	1	3			63.6277
M160167	4040044	3834313		92.15		229	3	3	51	2	28	1	3	229	3	3	51	2	28	1	3			187.406
M160169	3898740	3842467		90.9		229	3	3	51	2	28	1	3	229	3	3	51	2	28	1	3			207.702
M160171	3026418	3842611		92.1		229	3	3	51	2	28	1	3	229	3	3	51	2	28	1	3			134.217
M160176	4213082	3863355		89.75		229	3	3	51	2	28	1	3	229	3	3	51	2	28	1	3			220.91
M160180	7863430	3844277		88.9		229	3	3	51	2	28	1	3	229	3	3	51	2	28	1	3			450.817
M160182	2087523	3892505		80.7		229	3	3	51	2	28	1	3	229	3	3	51	2	28	1	3			74.8784
M160209	1527020	4067304		78.2		229	3	3	51	2	28	1	3	F
M160210	1280401	3869240		20.9	A. baumannii	193	3	1	7	1	7	2	4	193	3	1	7	1	7	2	4			13.6987
M160214	2078290	3853235		84.2		229	3	3	51	2	28	1	3	229	3	3	51	2	28	1	3			103.083
M160236	1386287	4047543		77		229	3	3	51	2	28	1	3	229	3	3	51	2	28	1	3			42.614
M160251	1489874	4148489		93.2		2	2	2	2	2	2	2	2	2	2	2	2	2	2	2	2			44.2824
M160252	1466482	4146692		91.2		2	2	2	2	2	2	2	2	F
M160272	2162778	7613081	3761226	50.6	mix-up	-	22,3	3?	91	2?	23,28	1,19	3,47	768	22	26	91	18	23	19	47			103.093
M160292	1753631	3825604		82.4		229	3	3	51	2	28	1	3	229	3	3	51	2	28	1	3			57.147
M160303	1315116	3824816		83.7		229	3	3	51	2	28	1	3	229	3	3	51	2	28	1	3			44.8963
M160325	2415126	8413891	3807591	71.6	mix-up	229	3	3	51	2	28	1	3	229	3	3	51	2	28	1	3			76.214
M160334	1060968	3837903		82.1		229	3	3	51	2	28	1	3	229	3	3	51	2	28	1	3			30.9079
M160336	1410054	3815475		80.4		229	3	3	51	2	28	1	3	229	3	3	51	2	28	1	3			48.2633
M160347	1427600	9038013	3803316	52.1	mix-up	229	3	3	51	2	28	1	3	229	3	3	51	2	28	1	3			42.6424
M160367	2012591	4013904		74.8		229	3	3	51	2	28	1	3	F
M160380	2190437	9045695	3926306	57.8	mix-up	-	1	2	2	2	5	4	29	NF	1	2	2	2	5	4	29			90.2583
M160433	1724812	3891397		93.6		229	3	3	51	2	28	1	3	F
M160435	1433819	3805483		81.3		229	3	3	51	2	28	1	3	229	3	3	51	2	28	1	3			45.2843
M160450	1069438	3832019		81.7		229	3	3	51	2	28	1	3	NF*	3	3	51	2	28	7*	3	rplB-7/1holes		36.4256
M160461	955213	3820446		81.8		229	3	3	51	2	28	1	3	229	3	3	51	2	28	1	3			32.8854
M160637	1578437	3892754		86.5		229	3	3	51	2	28	1	3	229	3	3	51	2	28	1	3			58.3581
M170003	1508314	3865591		87.5		229	3	3	51	2	28	1	3	229	3	3	51	2	28	1	3			63.7194
M170014	2301194	3830860		86.3		229	3	3	51	2	28	1	3	229	3	3	51	2	28	1	3			101.507
M170039	1281245	3812114		89.8		229	3	3	51	2	28	1	3	229	3	3	51	2	28	1	3			55.0936
M170040	1775913	3779203		87		229	3	3	51	2	28	1	3	229	3	3	51	2	28	1	3			71.5639
M170042	1580614	3826734		87.5		229	3	3	51	2	28	1	3	F
M170050	1756955	3823697		84.3		229	3	3	51	2	28	1	3	229	3	3	51	2	28	1	3			64.3151
M170060	1211352	3802601		83.3		229	3	3	51	2	28	1	3	229	3	3	51	2	28	1	3			52.0131
M170069	1445253	3825197		85.6		229	3	3	51	2	28	1	3	229	3	3	51	2	28	1	3			59.0539
M170090	1593905	3827237		87.5		229	3	3	51	2	28	1	3	229	3	3	51	2	28	1	3			58.233
M170093	1085981	3862492		82.9		229	3	3	51	2	28	1	3	229	3	3	51	2	28	1	3			44.2566
M170101	1201688	3829545		89.7		229	3	3	51	2	28	1	3	229	3	3	51	2	28	1	3			53.808
M170102	1529140	3842390		90.7		229	3	3	51	2	28	1	3	229	3	3	51	2	28	1	3			66.8807
M170110	1204122	3831581		89.1		229	3	3	51	2	28	1	3	F
M170125	1600850	3848022		88.9		229	3	3	51	2	28	1	3	229	3	3	51	2	28	1	3			76.8973
M170130	1367611	3827937		89.3		229	3	3	51	2	28	1	3	229	3	3	51	2	28	1	3			61.452
M170139	1471114	3837243		89.8		229	3	3	51	2	28	1	3	229	3	3	51	2	28	1	3			62.8147
M170140	1362648	3834885		88.6		229	3	3	51	2	28	1	3	229	3	3	51	2	28	1	3			55.2597
M170158	728013	3827416		89.9		229	3	3	51	2	28	1	3	F
M170169	1303050	3832117		87.6		229	3	3	51	2	28	1	3	229	3	3	51	2	28	1	3			57.012
M170171	1636863	3829338		87.6		229	3	3	51	2	28	1	3	229	3	3	51	2	28	1	3			70.7681
M170175	1491076	3833265		89.9		229	3	3	51	2	28	1	3	F
M170176	1444645	3733174		89		229	3	3	51	2	28	1	3	229	3	3	51	2	28	1	3			67.8107
M170211	1529488	3849570		89.75		229	3	3	51	2	28	1	3	229	3	3	51	2	28	1	3			64.5863
M170212	1730434	10274742	3811305	77.55	mix-up	229	3	3	51	2	28	1	3	229	3	3	51	2	28	1	3			65.2609
M170213	1648477	3873213		89.1		229	3	3	51	2	28	1	3	229	3	3	51	2	28	1	3			70.4821
M170232	1333726	3720797		90.05		229	3	3	51	2	28	1	3	F
M170233	1454946	3837866		89.6		229	3	3	51	2	28	1	3	229	3	3	51	2	28	1	3			65.7699
M170245	1006946	3846750		88.8		229	3	3	51	2	28	1	3	F
M170260	2526529	3842741		88.9		229	3	3	51	2	28	1	3	229	3	3	51	2	28	1	3			108.92
M170261	1976234	3830947		89.2		229	3	3	51	2	28	1	3	229	3	3	51	2	28	1	3			91.1487
M170266	2543416	4521159	3769396	88.3	mix-up	229	3	3	51	2	28	1	3	F
M170281	1915119	3868922		90.7		229	3	3	51	2	28	1	3	229	3	3	51	2	28	1	3			91.1399
M170292	1511715	3860838		87.9		229	3	3	51	2	28	1	3	F
M170293	2024957	4103240		90.1		229	3	3	51	2	28	1	3	229	3	3	51	2	28	1	3			92.9779
M170301	1922199	3884879		89.4		229	3	3	51	2	28	1	3	F
M170353	1404317	4234334		92.4		2	2	2	2	2	2	2	2	2	2	2	2	2	2	2	2			52.996
M170360	1417789	3831333		89		229	3	3	51	2	28	1	3	F
M170377	1308765	3835679		90.3		250	50	3	6	1	3	4	4	250	50	3	6	1	3	4	4			59.6724
M170513	1522778	3842028		90.15		229	3	3	51	2	28	1	3	229	3	3	51	2	28	1	3			66.679
M170516	1594409	3834016		90.3		229	3	3	51	2	28	1	3	F
M170543	2075642	3845034		91		229	3	3	51	2	28	1	3	229	3	3	51	2	28	1	3			93.9917
M170560	1207536	3841894		89		229	3	3	51	2	28	1	3	229	3	3	51	2	28	1	3			47.995
M170677	2295581	4010859		89.7		229	3	3	51	2	28	1	3	229	3	3	51	2	28	1	3			106.225
M170703	2158712	3890823		91.1		229	3	3	51	2	28	1	3	229	3	3	51	2	28	1	3			91.6967
M170711	2318432	3873357		86.6		229	3	3	51	2	28	1	3	229	3	3	51	2	28	1	3			97.5174
M170765	1883945	3842609		87		229	3	3	51	2	28	1	3	229	3	3	51	2	28	1	3			76.5791
M170778	1499050	3842060		88.6		229	3	3	51	2	28	1	3	229	3	3	51	2	28	1	3			65.3879
M170795	1870144	3819522		88.4		229	3	3	51	2	28	1	3	229	3	3	51	2	28	1	3			79.7059
M170824	1293637	3850423		88.25		229	3	3	51	2	28	1	3	229	3	3	51	2	28	1	3			52.338
M170830	577352	3828566		91.6		229	3	3	51	2	28	1	3	229?	3	3	51	2?	28	1	3		pyrG-2/edge2.0	23.733
M170839	1564365	3818904		87.8		229	3	3	51	2	28	1	3	229	3	3	51	2	28	1	3			64.9686
M170847	1566826	3868766		87.3		229	3	3	51	2	28	1	3	229	3	3	51	2	28	1	3			67.809
M170879	1809839	3831987		73.25		229	3	3	51	2	28	1	3	229	3	3	51	2	28	1	3			31.9679
M170909	1315341	3935641		65.7		2	2	2	2	2	2	2	2	2	2	2	2	2	2	2	2			23.6813
M170917	1648555	3816901		87.55		229	3	3	51	2	28	1	3	229	3	3	51	2	28	1	3			49.9223
M170918	1332708	3816552		86.25		229	3	3	51	2	28	1	3	229	3	3	51	2	28	1	3			40.3694
M170924	1281667	3815280		87.8		229	3	3	51	2	28	1	3	229	3	3	51	2	28	1	3			46.6089
M170945	792215	3850416		73.2		229	3	3	51	2	28	1	3	229	3	3	51	2	28	1	3			17.6583
M170946	1273975	3829764		76.1		229	3	3	51	2	28	1	3	229	3	3	51	2	28	1	3			33.048
M170947	1462286	3834225		76.8		229	3	3	51	2	28	1	3	229	3	3	51	2	28	1	3			43.5081
M170948	1554661	3833906		75.85		229	3	3	51	2	28	1	3	229	3	3	51	2	28	1	3			46.188
M170960	2837421	3849818		70.85		229	3	3	51	2	28	1	3	F
M170981	822403	3831744		90.7		229	3	3	51	2	28	1	3	229	3	3	51	2	28	1	3			34.7026
M170985	853255	3851872		86.65		229	3	3	51	2	28	1	3	229	3	3	51	2	28	1	3			32.2534
M170987	671677	3774992		91.3		229	3	3	51	2	28	1	3	NF*	3	3	51	2	28	7*	3	rplB-7/1holes		32.1797
M171030	534481	3823857		87.7		229	3	3	51	2	28	1	3	229	3	3	51	2	28	1	3			18.1366
M171038	664386	3771657		93.25		229	3	3	51	2	28	1	3	F
M171040	2927090	3798123		92		229	3	3	51	2	28	1	3	F
M171061	1194449	3935574		85.8		2	2	2	2	2	2	2	2	2	2	2	2	2	2	2	2			50.6843
M171081	801942	3779085		94.05		229	3	3	51	2	28	1	3	F
M171167	3515704	3981912		53.15		79	26	2	2	2	29	4	5	79	26	2	2	2	29	4	5			88.465
M171213	567812	3808915		93.9		229	3	3	51	2	28	1	3	229	3	3	51	2	28	1	3			26.4886
M171215	1272532	3940530		87.7		2	2	2	2	2	2	2	2	2	2	2	2	2	2	2	2			50.9809
M171216	969214	3829399		88.05		229	3	3	51	2	28	1	3	229	3	3	51	2	28	1	3			42.0274
M171228	1806560	3948133		83.6		2	2	2	2	2	2	2	2	2	2	2	2	2	2	2	2			67.7001
M171232	1116961	3838004		89.05		229	3	3	51	2	28	1	3	229	3	3	51	2	28	1	3			49.5543
M171233	1006251	3838432		89.9		229	3	3	51	2	28	1	3	229	3	3	51	2	28	1	3			43.6823
M171239	1262147	3957523		80.05		79	26	2	2	2	29	4	5	79	26	2	2	2	29	4	5			51.4199
M171241	928446	3815712		91.55		229	3	3	51	2	28	1	3	229	3	3	51	2	28	1	3			38.3929
M171301	1080461	3838664		89.1		229	3	3	51	2	28	1	3	229	3	3	51	2	28	1	3			47.8244
M171310	1042788	3921273		87.2		2	2	2	2	2	2	2	2	2	2	2	2	2	2	2	2			42.7933
M171373	1678689	3924535		85.55		2	2	2	2	2	2	2	2	2	2	2	2	2	2	2	2			65.114
M171407	1491788	3821949		86.1		229	3	3	51	2	28	1	3	229	3	3	51	2	28	1	3			61.6087
M171425	2815632	3847117		87.25		229	3	3	51	2	28	1	3	229	3	3	51	2	28	1	3			114.731
M171431	1611680	3829679		87.45		229	3	3	51	2	28	1	3	229	3	3	51	2	28	1	3			68.3846
M171434	2315103	3949734		89.15		2	2	2	2	2	2	2	2	2	2	2	2	2	2	2	2			99.5279
M171436	2015623	3810899		89.55		229	3	3	51	2	28	1	3	229	3	3	51	2	28	1	3			88.2576
M180041	1516606	3833192		86.65		229	3	3	51	2	28	1	3	229	3	3	51	2	28	1	3			61.8304
M180061	1482332	3809085		88.35		229	3	3	51	2	28	1	3	229	3	3	51	2	28	1	3			60.281
M180064	1437570	3836332		85.2		229	3	3	51	2	28	1	3	229	3	3	51	2	28	1	3			55.2384
M180153	1582000	3827658		83.55		229	3	3	51	2	28	1	3	229	3	3	51	2	28	1	3			59.3306
M180159	3564688	8422994	3882704	74.15	mix-up	229	3	3	51	2	28	1	3	229	3	3	51	2	28	1	3			119.349
M180200	2364024	3830331		85		229	3	3	51	2	28	1	3	229	3	3	51	2	28	1	3			88.9251
M180217	2683282	3886223		85.85		-	2	~2	2	2	2	2	2	F
M180231	1274014	3832800		90.4		229	3	3	51	2	28	1	3	F
M180242	1814483	3838153		89.45		229	3	3	51	2	28	1	3	229	3	3	51	2	28	1	3			83.2984
M180276	1688842	3827777		88.35		229	3	3	51	2	28	1	3	229	3	3	51	2	28	1	3			77.5746
M180278	1552794	3881672		86.6		-	2	~2	2	2	2	2	2	2*	2	2*	2	2	2	2	2	fusA-2/1snp		59.7643
M180317	1136260	3881594		87.5		-	2	~2	2	2	2	2	2	2*	2	2*	2	2	2	2	2	fusA-2/1snp		46.5173
M180365	1230241	3822537		89.55		229	3	3	51	2	28	1	3	F
M180585	2132156	4002891		89.8		499	5	2	39	2	3	1	5	F
M180761	1548655	3822710		91.95		2	2	2	2	2	2	2	2	2	2	2	2	2	2	2	2			63.8956
M180881	1883315	3948557		91.6		2	2	2	2	2	2	2	2	2	2	2	2	2	2	2	2			70.3161
M181025	1695303	3902607		93.2		2	2	2	2	2	2	2	2	2	2	2	2	2	2	2	2			66.0434
M181047	1476310	3905689		91.7		2	2	2	2	2	2	2	2	F
M181159	2099679	3925741		92.4		2	2	2	2	2	2	2	2	F
M181168	1869583	3906683		93.05		2	2	2	2	2	2	2	2	2	2	2	2	2	2	2	2			76.361
M181461	1704943	3851542		94.85		2	2	2	2	2	2	2	2	2	2	2	2	2	2	2	2			63.6417
M181476	2126142	3671129		91.9		2	2	2	2	2	2	2	2	F
M181521	1492403	3945509		89.95		2	2	2	2	2	2	2	2	2	2	2	2	2	2	2	2			59.1399
M181533	1300963	4067173		93.75		2	2	2	2	2	2	2	2	2	2	2	2	2	2	2	2			51.0331
M181539	1432108	4006883		91.8		2	2	2	2	2	2	2	2	F
M181576	1344025	3935946		93.95		2	2	2	2	2	2	2	2	2	2	2	2	2	2	2	2			53.047
NOTE: 1) highlighted in grey are 8 isolates with an outstanding size of its assembled genome, indicting mix-up or contamination; their genome sizes after cleaning are shown aside. 2) highlighted in yellow are 4 isolates with low classification percentage in kraken analysis; their contig sequence BLAST results are shown aside. 3) two MLST methods used. -: failed in calling sequence type (ST) using…

## Sheet: VREDemoWGS
Supplementary Table 3. Clinical demographics and whole-genome sequencing results of 11 vancomycin-resistant enterococci isolates.
Sample	Patient ID	Collection Date	Patient Room	Collection Source	Paired-end Reads	Genome Size	Classified Percentage	Note	dfrF	dfrE	vanC operon	efrB	tet(M)_7	tetU	ermA	spc
EG01	P1301	2013-02-27	R	Blood	1657723	3233538		Enterococcus sp.	+	+	+	+
EG02	P1501	2015-08-02	S	Blood	1598803	3235883		Enterococcus sp.		+	+	+
EG04	P1701	2017-10-24	T	Blood	1625767	3325816		Enterococcus sp.		+	+	+
EG05	P1801	2018-05-23	U	Blood	1548244	3153882		Enterococcus sp.		+	+	+	+	+	+	+
M190230	P1901	2019-02-15	V	Peritoneal	1606331	3409909	64.45	Enterococcus gallinarum		+	+	+
M190231		2019-02-15		Peritoneal	1943847	3538519	61.35	Enterococcus gallinarum		+	+	+
M190261	P1902	2019-02-20	W	Blood	1688485	3534536		Enterococcus sp.		+	+	+	tet(O)_3
M190262		2019-02-20		Blood	1719177	3532603		Enterococcus sp.		+	+	+	tet(O)_3
M190339		2019-02-21		Blood	1884507	3540726		Enterococcus sp.		+	+	+	tet(O)_3
M190340	P1903	2019-02-25	W	Blood	1672123	3534268		Enterococcus sp.		+	+	+	tet(O)_3
M190341	P1904	2019-02-25	X	Blood	1423541	3535344		Enterococcus sp.		+	+	+	tet(O)_3
